# Supplementary material for: Crowding-induced phase separation of nuclear transport receptors in FG nucleoporin assemblies
Source: eLife. 2022 Jan 31;11:e72627. doi: 10.7554/eLife.72627 (PMC8880993; doi:10.7554/eLife.72627)
Supplement: Figure 3—source code 1. [file elife-72627-fig3-code1.zip]

Archive with 13 entries (12 files):
- Figure_3_parameters/
- Figure_3_parameters/config_topwalloffc2_topwalloffc1_epp0.275_Nm300_Np260_epc12.4_epc22.3_chem10_ec1c10.0_Nc10.006_rc12.0_chem20_ec2c20.0_Nc20.006_rc23.0_ec1c20.0.dft
- Figure_3_parameters/config_topwalloffc2_topwalloffc1_epp0.275_Nm300_Np260_epc12.4_epc22.3_chem10_ec1c10.0_Nc10.006_rc12.0_chem20_ec2c20.0_Nc20.06_rc23.0_ec1c20.0.dft
- Figure_3_parameters/config_topwalloffc2_topwalloffc1_epp0.275_Nm300_Np260_epc12.4_epc22.3_chem10_ec1c10.0_Nc10.006_rc12.0_chem20_ec2c20.0_Nc20.6_rc23.0_ec1c20.0.dft
- Figure_3_parameters/config_topwalloffc2_topwalloffc1_epp0.275_Nm300_Np260_epc12.4_epc22.3_chem10_ec1c10.0_Nc10.06_rc12.0_chem20_ec2c20.0_Nc20.006_rc23.0_ec1c20.0.dft
- Figure_3_parameters/config_topwalloffc2_topwalloffc1_epp0.275_Nm300_Np260_epc12.4_epc22.3_chem10_ec1c10.0_Nc10.06_rc12.0_chem20_ec2c20.0_Nc20.06_rc23.0_ec1c20.0.dft
- Figure_3_parameters/config_topwalloffc2_topwalloffc1_epp0.275_Nm300_Np260_epc12.4_epc22.3_chem10_ec1c10.0_Nc10.06_rc12.0_chem20_ec2c20.0_Nc20.6_rc23.0_ec1c20.0.dft
- Figure_3_parameters/config_topwalloffc2_topwalloffc1_epp0.275_Nm300_Np260_epc12.4_epc22.3_chem10_ec1c10.0_Nc10.6_rc12.0_chem20_ec2c20.0_Nc20.006_rc23.0_ec1c20.0.dft
- Figure_3_parameters/config_topwalloffc2_topwalloffc1_epp0.275_Nm300_Np260_epc12.4_epc22.3_chem10_ec1c10.0_Nc10.6_rc12.0_chem20_ec2c20.0_Nc20.06_rc23.0_ec1c20.0.dft
- Figure_3_parameters/config_topwalloffc2_topwalloffc1_epp0.275_Nm300_Np260_epc12.4_epc22.3_chem10_ec1c10.0_Nc10.6_rc12.0_chem20_ec2c20.0_Nc20.6_rc23.0_ec1c20.0.dft
- Figure_3_parameters/config_topwalloffc2_topwalloffc1_epp0.275_Nm300_Np260_epc12.4_epc22.3_chem10_ec1c10.0_Nc16.0_rc12.0_chem20_ec2c20.0_Nc20.006_rc23.0_ec1c20.0.dft
- Figure_3_parameters/config_topwalloffc2_topwalloffc1_epp0.275_Nm300_Np260_epc12.4_epc22.3_chem10_ec1c10.0_Nc16.0_rc12.0_chem20_ec2c20.0_Nc20.06_rc23.0_ec1c20.0.dft
- Figure_3_parameters/config_topwalloffc2_topwalloffc1_epp0.275_Nm300_Np260_epc12.4_epc22.3_chem10_ec1c10.0_Nc16.0_rc12.0_chem20_ec2c20.0_Nc20.6_rc23.0_ec1c20.0.dft
