# Supplementary material for: Crowding-induced phase separation of nuclear transport receptors in FG nucleoporin assemblies
Source: eLife. 2022 Jan 31;11:e72627. doi: 10.7554/eLife.72627 (PMC8880993; doi:10.7554/eLife.72627)
Supplement: Figure 3—source code 1. [file elife-72627-fig3-code1.zip › Figure_3_parameters/config_topwalloffc2_topwalloffc1_epp0.275_Nm300_Np260_epc12.4_epc22.3_chem10_ec1c10.0_Nc16.0_rc12.0_chem20_ec2c20.0_Nc20.006_rc23.0_ec1c20.0.dft]

; Config file for DFT simulation (v2)
potential_mode = 2
ctol = 0.0000001
dt = 0.002
DT = 0.002
; geometry
spatial_points = 512
height = 120
area = 7854
;area = 757.575757576
wall_strength = 30
; files
external_pot_file = /storage/users/ldavis/Simulation/mol_dyn/polymer_films/Colloid_DFT/external_potentials/externalpot_topwalloffc2_topwalloffc1_epp0.275_Nm300_Np260_epc12.4_epc22.3_chem10_ec1c10.0_Nc16.0_rc12.0_chem20_ec2c20.0_Nc20.006_rc23.0_ec1c20.0.txt
system_out_file = /storage/users/ldavis/Simulation/mol_dyn/polymer_films/Colloid_DFT/system_outs/systemout_topwalloffc2_topwalloffc1_epp0.275_Nm300_Np260_epc12.4_epc22.3_chem10_ec1c10.0_Nc16.0_rc12.0_chem20_ec2c20.0_Nc20.006_rc23.0_ec1c20.0.txt
poly_dens_file = /storage/users/ldavis/Simulation/mol_dyn/polymer_films/Colloid_DFT/poly_dens_files/polydens_topwalloffc2_topwalloffc1_epp0.275_Nm300_Np260_epc12.4_epc22.3_chem10_ec1c10.0_Nc16.0_rc12.0_chem20_ec2c20.0_Nc20.006_rc23.0_ec1c20.0.txt
col1_dens_file = /storage/users/ldavis/Simulation/mol_dyn/polymer_films/Colloid_DFT/col1_dens_files/col1dens_topwalloffc2_topwalloffc1_epp0.275_Nm300_Np260_epc12.4_epc22.3_chem10_ec1c10.0_Nc16.0_rc12.0_chem20_ec2c20.0_Nc20.006_rc23.0_ec1c20.0.txt
col2_dens_file = /storage/users/ldavis/Simulation/mol_dyn/polymer_films/Colloid_DFT/col2_dens_files/col2dens_topwalloffc2_topwalloffc1_epp0.275_Nm300_Np260_epc12.4_epc22.3_chem10_ec1c10.0_Nc16.0_rc12.0_chem20_ec2c20.0_Nc20.006_rc23.0_ec1c20.0.txt
pmf1_file=/storage/users/ldavis/Simulation/mol_dyn/polymer_films/Colloid_DFT/pmf1_files/pmf1_topwalloffc2_topwalloffc1_epp0.275_Nm300_Np260_epc12.4_epc22.3_chem10_ec1c10.0_Nc16.0_rc12.0_chem20_ec2c20.0_Nc20.006_rc23.0_ec1c20.0.txt
pmf2_file=/storage/users/ldavis/Simulation/mol_dyn/polymer_films/Colloid_DFT/pmf2_files/pmf2_topwalloffc2_topwalloffc1_epp0.275_Nm300_Np260_epc12.4_epc22.3_chem10_ec1c10.0_Nc16.0_rc12.0_chem20_ec2c20.0_Nc20.006_rc23.0_ec1c20.0.txt
meanfield_file = /storage/users/ldavis/Simulation/mol_dyn/polymer_films/Colloid_DFT/meanfield_files/meanfield_topwalloffc2_topwalloffc1_epp0.275_Nm300_Np260_epc12.4_epc22.3_chem10_ec1c10.0_Nc16.0_rc12.0_chem20_ec2c20.0_Nc20.006_rc23.0_ec1c20.0.txt
; particle interactions
epp = 0.275
epc1 = 2.4
epc2 = 2.3
ec1c1 = 0.0
ec2c2 = 0.0
ec1c2 = 0.0
lambdapp = 0.76
lambdapc1 = 1
lambdapc2 = 1
lambdac1c1 = 1
lambdac2c2 = 1
lambdac1c2 = 1
; polymer parameters
npolymers = 260
nbeads = 300
poly_diameter = 0.76
poly_bondlength = 0.76
Ns = 12000
tether = 4
; colloid parameters
chem1 = 0
Nc1 = 6.0
rc1 = 2.0
col1_init_cut = 0
; colloid parameters
chem2 = 0
Nc2 = 0.006
rc2 = 3.0
col2_init_cut = 0
topwall_off_c1
topwall_off_c2
